# Supplementary material for: Exosomal microRNA signatures in youth at clinical high risk for bipolar disorder
Source: Front Psychiatry. 2025 May 20;16:1589374. doi: 10.3389/fpsyt.2025.1589374 (PMC12131863; doi:10.3389/fpsyt.2025.1589374)
Supplement: Supplementary file 3 [file Table1.xlsx]

## Sheet: S_Table_1
Supplementary Table 1. Detailed diagnosis of youth at CHR-BD and patients with BD.
Criteria	CHR-BD (N=20)	BD (N=21)
BAR, n(%)
Sub-threshold mania	10 (50.00)	NA
Depression and cyclothymic features	10 (50.00)	NA
Depression and genetic risk	0 (0.00)	NA
BPSS-FP, n(%)		NA
Bipolar disorder unspecified	1 (5.00)	NA
Attenuated mania symptom syndrome	19 (95.00)	NA
Genetic mania risk and deterioration syndrome	0 (0.00)	NA
M.I.N.I., n(%)
BD-I	NA	12 (57.14)
BD-II	NA	9 (42.86)
Abbreviations: CHR- BD, clinical high-risk for bipolar disorder. BD, bipolar disorder. BAR, Bipolar At-Risk criteria. BPSS-FP, Bipolar Prodrome Symptom Scale - Full Prospective. M.I.N.I., Mini International Neuropsychiatric Interview .
