# Supplementary material for: Exosomal microRNA signatures in youth at clinical high risk for bipolar disorder
Source: Front Psychiatry. 2025 May 20;16:1589374. doi: 10.3389/fpsyt.2025.1589374 (PMC12131863; doi:10.3389/fpsyt.2025.1589374)
Supplement: Supplementary file 4 [file Table2.xlsx]

## Sheet: Sheet1
Supplementary Table 2. Target genes of four miRNAs (hsa-miR-184, hsa-miR-196a-5p, hsa-miR-1908-3p and hsa-miR-412-5p) identified in miRWalk website.
miRNA ID	Refseq ID	Gene Symbol	miRTarBase	TargetScan	miRDB
hsa-miR-184	XM_047419971	ELN	0	0	1
hsa-miR-184	NM_199162	ADPRHL1	0	0	1
hsa-miR-184	NM_201995	SF1	0	1	1
hsa-miR-184	NM_015176	FBXO28	0	1	1
hsa-miR-184	NM_001199830	HPSE	0	0	1
hsa-miR-184	NM_019594	LRRC8A	MIRT569274	0	1
hsa-miR-184	NM_019596	C21orf62	0	0	1
hsa-miR-184	NM_001164694	IYD	0	0	1
hsa-miR-184	NM_001184938	EPB41L5	0	1	1
hsa-miR-184	NM_004839	HOMER2	0	0	1
hsa-miR-184	NM_005077	TLE1	0	0	1
hsa-miR-184	NM_012079	DGAT1	0	0	1
hsa-miR-184	NM_003713	PLPP3	MIRT732747	1	1
hsa-miR-184	XM_005258691	FOSB	0	0	1
hsa-miR-184	XM_011544587	BIN3	MIRT733061	0	1
hsa-miR-184	NM_001122607	RUNX1	0	0	1
hsa-miR-184	NM_031476	CRISPLD2	0	1	1
hsa-miR-184	NM_080616	NOL4L	0	1	1
hsa-miR-184	NM_138459	NUS1	0	1	1
hsa-miR-184	NM_014730	MLEC	0	1	0
hsa-miR-184	NM_015088	TNRC6B	0	1	0
hsa-miR-184	NM_001243256	ZIC4	0	1	0
hsa-miR-184	NM_001284313	DBNL	0	1	0
hsa-miR-184	NM_178000	PTPA	MIRT738195	0	0
hsa-miR-184	NM_002657	PLAGL2	MIRT738193	0	0
hsa-miR-184	NM_003418	CNBP	MIRT479123	0	0
hsa-miR-184	XM_017027993	BCL2L1	MIRT738186	0	0
hsa-miR-184	NM_172212	CSF1	MIRT569794	0	0
hsa-miR-184	NM_173477	USH1G	MIRT499738	0	0
hsa-miR-184	NM_182471	PKM	MIRT735440	0	0
hsa-miR-184	NM_014390	SND1	MIRT731070	0	0
hsa-miR-184	NM_001258294	NFATC2	MIRT005078	0	0
hsa-miR-184	NM_001185077	ARHGDIA	MIRT738185	0	0
hsa-miR-184	NM_001626	AKT2	MIRT000425	0	0
hsa-miR-184	NM_002310	LIFR	MIRT702262	0	0
hsa-miR-184	NM_002608	PDGFB	MIRT732746	0	0
hsa-miR-184	NM_002738	PRKCB	MIRT733062	0	0
hsa-miR-184	NM_001099415	POM121C	MIRT470648	0	0
hsa-miR-184	NM_000911	OPRD1	MIRT574280	0	0
hsa-miR-1908-3p	NM_001282606	TMBIM4	MIRT716867	0	0
hsa-miR-1908-3p	NM_001376013	EPB41	MIRT638770	0	0
hsa-miR-1908-3p	NM_001385385	ARHGAP27	MIRT720657	0	0
hsa-miR-1908-3p	NM_006938	SNRPD1	MIRT629816	0	0
hsa-miR-1908-3p	NM_000578	SLC11A1	MIRT491491	0	0
hsa-miR-196a-5p	NM_014023	WDR37	0	1	1
hsa-miR-196a-5p	XM_011535818	LIN28B	MIRT026096	1	1
hsa-miR-196a-5p	NM_001353130	PBX1	0	1	1
hsa-miR-196a-5p	NM_001365609	BCL11A	MIRT026052	0	1
hsa-miR-196a-5p	NM_001366141	TRPM3	0	0	1
hsa-miR-196a-5p	XM_024448983	NAP1L1	MIRT522366	1	1
hsa-miR-196a-5p	XM_047425059	PALD1	0	1	1
hsa-miR-196a-5p	XM_047428407	ALDH1L2	0	0	1
hsa-miR-196a-5p	NM_175931	CBFA2T3	0	1	1
hsa-miR-196a-5p	NM_199231	GDNF	0	0	1
hsa-miR-196a-5p	NM_201595	GTF2A1	0	1	1
hsa-miR-196a-5p	NM_001372052	HP1BP3	0	1	1
hsa-miR-196a-5p	NM_001377144	GABRA2	0	0	1
hsa-miR-196a-5p	NM_015123	FRMD4B	0	1	1
hsa-miR-196a-5p	NM_016329	SFMBT1	0	1	1
hsa-miR-196a-5p	NM_016433	GLTP	MIRT048270	1	1
hsa-miR-196a-5p	NM_001195573	DICER1	0	0	1
hsa-miR-196a-5p	NM_001243198	HIP1	0	1	1
hsa-miR-196a-5p	NM_001252078	USP15	0	1	1
hsa-miR-196a-5p	NM_001267594	SENP1	0	0	1
hsa-miR-196a-5p	NM_020198	CCDC47	MIRT026099	1	1
hsa-miR-196a-5p	NM_020225	STOX2	0	1	1
hsa-miR-196a-5p	NM_024713	KATNBL1	0	1	1
hsa-miR-196a-5p	NM_025136	OPA3	0	0	1
hsa-miR-196a-5p	NM_001178091	BCAT1	0	1	1
hsa-miR-196a-5p	NM_005257	GATA6	MIRT502410	1	1
hsa-miR-196a-5p	NM_005739	RASGRP1	0	1	1
hsa-miR-196a-5p	NM_005779	LHFPL2	0	0	1
hsa-miR-196a-5p	NM_002481	PPP1R12B	0	0	1
hsa-miR-196a-5p	NM_002794	PSMB2	0	0	1
hsa-miR-196a-5p	NM_003403	YY1	0	1	1
hsa-miR-196a-5p	NM_003879	CFLAR	0	0	1
hsa-miR-196a-5p	NM_032740	SFT2D3	0	0	1
hsa-miR-196a-5p	NM_032833	PPP1R15B	MIRT470426	1	1
hsa-miR-196a-5p	NM_130783	TSPAN18	0	1	1
hsa-miR-196a-5p	NM_001313892	HMGB1	0	0	1
hsa-miR-196a-5p	NM_001010883	FAM102B	0	1	1
hsa-miR-196a-5p	NM_001034841	ITPRIPL2	0	0	1
hsa-miR-196a-5p	NM_001197026	PLEKHA8	0	1	0
hsa-miR-196a-5p	NM_012092	ICOS	0	1	0
hsa-miR-196a-5p	NM_001111283	IGF1	0	1	0
hsa-miR-196a-5p	NM_001346343	MRRF	0	1	0
hsa-miR-196a-5p	NM_152890	COL24A1	0	1	0
hsa-miR-196a-5p	NM_153050	MTMR3	0	1	0
hsa-miR-196a-5p	NM_153686	LCORL	0	1	0
hsa-miR-196a-5p	NM_153712	TTL	0	1	0
hsa-miR-196a-5p	NM_175733	SYT9	MIRT026062	1	0
hsa-miR-196a-5p	NM_178423	HDAC9	0	1	0
hsa-miR-196a-5p	NM_198320	CPM	0	1	0
hsa-miR-196a-5p	NM_001203260	NDUFC2-KCTD14	0	1	0
hsa-miR-196a-5p	NM_001205247	ACSL6	0	1	0
hsa-miR-196a-5p	NM_020718	USP31	0	1	0
hsa-miR-196a-5p	NM_024016	HOXB8	MIRT002266	1	0
hsa-miR-196a-5p	NM_030624	KLHL15	0	1	0
hsa-miR-196a-5p	NM_004805	POLR2D	MIRT026057	1	0
hsa-miR-196a-5p	NM_006267	RANBP2	0	1	0
hsa-miR-196a-5p	NM_006482	DYRK2	MIRT048265	1	0
hsa-miR-196a-5p	NM_006544	EXOC5	0	1	0
hsa-miR-196a-5p	NM_006561	CELF2	0	1	0
hsa-miR-196a-5p	NM_012105	BACE2	0	1	0
hsa-miR-196a-5p	NM_001973	ELK4	0	1	0
hsa-miR-196a-5p	NM_001105573	FBXO45	0	1	0
hsa-miR-196a-5p	NM_001127898	CLCN5	0	1	0
hsa-miR-196a-5p	NM_032511	FAXC	0	1	0
hsa-miR-196a-5p	NM_147189	FAM110B	0	1	0
hsa-miR-196a-5p	NM_001349253	SCN11A	MIRT048261	0	0
hsa-miR-196a-5p	NM_001367856	PROSER3	MIRT048168	0	0
hsa-miR-196a-5p	NM_170686	ZNF398	MIRT048224	0	0
hsa-miR-196a-5p	NM_201267	NRP2	MIRT437981	0	0
hsa-miR-196a-5p	NM_001384423	LSM14A	MIRT048221	0	0
hsa-miR-196a-5p	NM_014278	HSPA4L	MIRT556980	0	0
hsa-miR-196a-5p	NM_014597	DNTTIP2	MIRT048180	0	0
hsa-miR-196a-5p	NM_014947	FOXJ3	MIRT026044	0	0
hsa-miR-196a-5p	NM_014999	RAB21	MIRT048278	0	0
hsa-miR-196a-5p	NM_016081	PALLD	MIRT048248	0	0
hsa-miR-196a-5p	NM_001198963	FKTN	MIRT048207	0	0
hsa-miR-196a-5p	NM_001278356	FRS2	MIRT048233	0	0
hsa-miR-196a-5p	NM_001286247	RALGPS2	MIRT048242	0	0
hsa-miR-196a-5p	NM_025138	PROSER1	MIRT048187	0	0
hsa-miR-196a-5p	NM_001143993	RASSF7	MIRT048225	0	0
hsa-miR-196a-5p	NM_001190720	IKBKB	MIRT026026	0	0
hsa-miR-196a-5p	NM_005240	ETV3	MIRT048238	0	0
hsa-miR-196a-5p	NM_005275	GNL1	MIRT610363	0	0
hsa-miR-196a-5p	NM_005870	SAP18	MIRT048161	0	0
hsa-miR-196a-5p	NM_004124	GMFB	MIRT048247	0	0
hsa-miR-196a-5p	NM_207344	SPRYD4	MIRT026083	0	0
hsa-miR-196a-5p	NM_032017	STK40	MIRT026054	0	0
hsa-miR-196a-5p	NM_032991	CASP3	MIRT048249	0	0
hsa-miR-196a-5p	NM_001291018	PDE6D	MIRT048274	0	0
hsa-miR-196a-5p	NM_000424	KRT5	MIRT000221	0	0
hsa-miR-412-5p	NM_007076	FICD	0	1	0
hsa-miR-412-5p	NM_014488	RAB30	MIRT687099	0	0
